# Supplementary material for: Metagenomic and metabolomic profiling in primary aldosteronism with coexisting obstructive sleep apnea
Source: Front Endocrinol (Lausanne). 2026 Jul 20;17:1858100. doi: 10.3389/fendo.2026.1858100 (PMC13429393; doi:10.3389/fendo.2026.1858100)
Supplement: Supplementary Table 1 — Baseline clinical characteristics of the study participants. Data are presented as mean ± standard deviation or number (n). Differences among groups were assessed using one-way ANOVA for continuous variables and chi-square test for categorical variables. A p value < 0.05 was considered statistically significant. PAC, plasma aldosterone concentration; PRA, plasma renin activity; ARR, aldosterone-to-renin ratio; K+, serum potassium; GLU, fasting glucose; CHOL, total cholesterol; TG, triglycerides; LDL, low-density lipoprotein cholesterol; HDL, high-density lipoprotein cholesterol; 24h USP, 24-hour urinary sodium excretion; 24h UPP, 24-hour urinary potassium excretion; BMI, body mass index. [file Table1.xlsx]

## Sheet: Sheet1
Table S3. KEGG functional profiles of gut microbiota at levels 1, 2, and 3.
Relative abundances of KEGG pathways were calculated based on annotated unigenes and normalized within each group (sum = 1). At each KEGG level, only the top pathways are shown, and the remaining pathways are grouped as “Others”. G1–G4 represent primary aldosteronism patients without OSA (G1) and with mild (G2), moderate (G3), and severe OSA (G4), respectively.
KEGG level	KO/Pathway	Description	G1	G2	G3	G4
Level 1	–	Metabolism	0.147098	0.140104	0.149308	0.140186
Level 1	–	Environmental Information Processing	0.0536343	0.0513753	0.0560884	0.0505652
Level 1	–	Genetic Information Processing	0.0489655	0.0460997	0.0474454	0.0462337
Level 1	–	Cellular Processes	0.0249167	0.0228239	0.0256059	0.0228344
Level 1	–	Human Diseases	0.0164247	0.0151861	0.0168147	0.0155063
Level 1	–	Organismal Systems	0.00746081	0.00693009	0.00733433	0.00707228
Level 1	–	Others	0.701501	0.717481	0.697403	0.717601
Level 2	–	Metabolism; Carbohydrate metabolism	0.0457259	0.0437897	0.0471496	0.0441652
Level 2	–	Environmental Information Processing; Membrane transport	0.035776	0.0345947	0.0370526	0.0335053
Level 2	–	Metabolism; Amino acid metabolism	0.0334586	0.0313846	0.0327712	0.0305493
Level 2	–	Genetic Information Processing; Translation	0.0221378	0.0207965	0.0209321	0.0206378
Level 2	–	Metabolism; Metabolism of cofactors and vitamins	0.025076	0.0237375	0.0249264	0.0239971
Level 2	–	Metabolism; Energy metabolism	0.0226697	0.0222802	0.0230363	0.0226208
Level 2	–	Environmental Information Processing; Signal transduction	0.015433	0.014581	0.0164105	0.0149606
Level 2	–	Metabolism; Nucleotide metabolism	0.0177129	0.0168819	0.0175371	0.0169219
Level 2	–	Cellular Processes; Cellular community - prokaryotes	0.0162302	0.0146963	0.0154697	0.0144578
Level 2	–	Metabolism; Glycan biosynthesis and metabolism	0.0133454	0.012998	0.0137444	0.0127388
Level 2	–	Genetic Information Processing; Replication and repair	0.0127667	0.0122573	0.0126216	0.0121254
Level 2	–	Metabolism; Lipid metabolism	0.0105295	0.0102712	0.0109775	0.0102316
Level 2	–	Metabolism; Metabolism of other amino acids	0.00957	0.00920993	0.00965719	0.00883472
Level 2	–	Genetic Information Processing; Folding, sorting and degradation	0.00931153	0.00874824	0.0093709	0.00912543
Level 2	–	Metabolism; Biosynthesis of other secondary metabolites	0.00965796	0.00945393	0.0097105	0.00962645
Level 2	–	Human Diseases; Drug resistance: antimicrobial	0.00584114	0.00545374	0.00631457	0.0056735
Level 2	–	Cellular Processes; Cell motility	0.00193762	0.00175999	0.00341972	0.00200948
Level 2	–	Metabolism; Xenobiotics biodegradation and metabolism	0.00556706	0.00544253	0.00562221	0.00558791
Level 2	–	Metabolism; Metabolism of terpenoids and polyketides	0.00531612	0.00516278	0.00552367	0.00506832
Level 2	–	Cellular Processes; Cell growth and death	0.00491285	0.00464586	0.0047376	0.00478443
Level 2	–	Human Diseases; Infectious disease: bacterial	0.00367827	0.0034372	0.00371431	0.00352113
Level 2	–	Organismal Systems; Endocrine system	0.00302109	0.00283762	0.00295856	0.00281729
Level 2	–	Human Diseases; Cancer: overview	0.00276379	0.00267558	0.00289937	0.00253659
Level 2	–	Human Diseases; Cardiovascular disease	0.00230896	0.00214643	0.00228468	0.00224566
Level 2	–	Cellular Processes; Transport and catabolism	0.00131108	0.00126458	0.00129253	0.00113663
Level 2	–	Human Diseases; Endocrine and metabolic disease	0.0017965	0.00171136	0.00167895	0.0017651
Level 2	–	Human Diseases; Drug resistance: antineoplastic	0.0011866	0.00103243	0.00110607	0.00105418
Level 2	–	Organismal Systems; Aging	0.00151128	0.00142234	0.001468	0.001435
Level 2	–	Genetic Information Processing; Transcription	0.00131702	0.00124223	0.00125253	0.001289
Level 2	–	Organismal Systems; Environmental adaptation	0.00113473	0.00105787	0.00117642	0.00109223
Level 2	–	Organismal Systems; Immune system	0.000888596	0.000853421	0.000952929	0.00102148
Level 2	–	Human Diseases; Neurodegenerative disease	0.00107723	0.000997982	0.00107901	0.00108447
Level 2	–	Organismal Systems; Digestive system	0.000613804	0.000504564	0.000582281	0.000488166
Level 2	–	Human Diseases; Cancer: specific types	0.000302186	0.000273199	0.000310861	0.000290157
Level 2	–	Organismal Systems; Nervous system	0.000646285	0.000615403	0.000604586	0.000607063
Level 2	–	Human Diseases; Infectious disease: parasitic	0.000354136	0.000306514	0.000306279	0.000292578
Level 2	–	Human Diseases; Immune disease	0.000337126	0.000284752	0.000336665	0.000330282
Level 2	–	Human Diseases; Infectious disease: viral	0.000357209	0.000358224	0.000363566	0.000370871
Level 2	–	Genetic Information Processing; Information processing in viruses	7.6128e-05	4.19855e-05	5.96699e-05	3.90389e-05
Level 2	–	Environmental Information Processing; Signaling molecules and interaction	5.12744e-05	4.36567e-05	5.98309e-05	5.03178e-05
Level 2	–	Organismal Systems; Excretory system	5.62282e-05	5.01993e-05	6.17042e-05	4.15178e-05
Level 2	–	Organismal Systems; Development and regeneration	7.17384e-05	6.90221e-05	7.30847e-05	6.93811e-05
Level 2	–	Human Diseases; Substance dependence	1.85198e-06	3.10993e-06	4.31193e-06	3.53204e-06
Level 2	–	Organismal Systems; Circulatory system	4.40843e-06	2.31055e-07	1.60021e-07	2.08666e-07
Level 2	–	Cellular Processes; Cellular community - eukaryotes	1.44684e-06	4.06515e-07	8.83665e-07	5.42421e-07
Level 2	–	Others	0.652155	0.668624	0.648387	0.668796
Level 3	ko02010	Environmental Information Processing; Membrane transport; ABC transporters	0.0246195	0.0242843	0.0250938	0.0230671
Level 3	ko02020	Environmental Information Processing; Signal transduction; Two-component system	0.0119605	0.0113791	0.0129717	0.0117707
Level 3	ko03010	Genetic Information Processing; Translation; Ribosome	0.0133418	0.0125821	0.0126316	0.0124314
Level 3	ko00500	Metabolism; Carbohydrate metabolism; Starch and sucrose metabolism	0.00952579	0.00914841	0.0099389	0.0094618
Level 3	ko02024	Cellular Processes; Cellular community - prokaryotes; Quorum sensing	0.0114707	0.0103386	0.0106061	0.0102475
Level 3	ko02060	Environmental Information Processing; Membrane transport; Phosphotransferase system (PTS)	0.00546407	0.00490553	0.00630068	0.0053131
Level 3	ko00230	Metabolism; Nucleotide metabolism; Purine metabolism	0.0108179	0.0102851	0.0106631	0.0102961
Level 3	ko00520	Metabolism; Carbohydrate metabolism; Amino sugar and nucleotide sugar metabolism	0.00881417	0.00835083	0.00852417	0.00842664
Level 3	ko00010	Metabolism; Carbohydrate metabolism; Glycolysis / Gluconeogenesis	0.00748574	0.00715765	0.00764301	0.00717186
Level 3	ko00970	Genetic Information Processing; Translation; Aminoacyl-tRNA biosynthesis	0.00704777	0.00668235	0.00669987	0.00671622
Level 3	ko00270	Metabolism; Amino acid metabolism; Cysteine and methionine metabolism	0.0072128	0.00697384	0.00712535	0.00670513
Level 3	ko00051	Metabolism; Carbohydrate metabolism; Fructose and mannose metabolism	0.00511315	0.00486832	0.00551057	0.00535285
Level 3	ko00240	Metabolism; Nucleotide metabolism; Pyrimidine metabolism	0.00671015	0.0065278	0.00677399	0.00647709
Level 3	ko00052	Metabolism; Carbohydrate metabolism; Galactose metabolism	0.00653244	0.00651883	0.00653966	0.00637984
Level 3	ko00620	Metabolism; Carbohydrate metabolism; Pyruvate metabolism	0.00641467	0.00631002	0.00669175	0.00626756
Level 3	ko00550	Metabolism; Glycan biosynthesis and metabolism; Peptidoglycan biosynthesis	0.00524582	0.00492032	0.00522253	0.00502154
Level 3	ko03440	Genetic Information Processing; Replication and repair; Homologous recombination	0.00615926	0.00592354	0.00591188	0.00588961
Level 3	ko00250	Metabolism; Amino acid metabolism; Alanine, aspartate and glutamate metabolism	0.00578907	0.00547865	0.00552593	0.00547548
Level 3	ko00030	Metabolism; Carbohydrate metabolism; Pentose phosphate pathway	0.00546583	0.00539407	0.00555361	0.00537695
Level 3	ko00190	Metabolism; Energy metabolism; Oxidative phosphorylation	0.0057452	0.00560856	0.00580328	0.00585661
Level 3	ko00260	Metabolism; Amino acid metabolism; Glycine, serine and threonine metabolism	0.00496393	0.0044807	0.00466883	0.00434105
Level 3	ko02040	Cellular Processes; Cell motility; Flagellar assembly	0.000993617	0.00089802	0.00207343	0.000972993
Level 3	ko03430	Genetic Information Processing; Replication and repair; Mismatch repair	0.00464661	0.00452701	0.00478307	0.00442355
Level 3	ko00400	Metabolism; Amino acid metabolism; Phenylalanine, tyrosine and tryptophan biosynthesis	0.00428635	0.00403637	0.00402799	0.00386417
Level 3	ko03070	Environmental Information Processing; Membrane transport; Bacterial secretion system	0.00337968	0.00329193	0.00327027	0.0030941
Level 3	ko00630	Metabolism; Carbohydrate metabolism; Glyoxylate and dicarboxylate metabolism	0.0036226	0.00338114	0.00353107	0.0032862
Level 3	ko02026	Cellular Processes; Cellular community - prokaryotes; Biofilm formation - Escherichia coli	0.00236831	0.00219516	0.00252609	0.00214726
Level 3	ko00720	Metabolism; Energy metabolism; Carbon fixation pathways in prokaryotes	0.00486898	0.00481421	0.00484144	0.00481836
Level 3	ko03030	Genetic Information Processing; Replication and repair; DNA replication	0.00392741	0.00372976	0.00396382	0.0036878
Level 3	ko00680	Metabolism; Energy metabolism; Methane metabolism	0.00455129	0.0044788	0.00462777	0.0044092
Level 3	ko00040	Metabolism; Carbohydrate metabolism; Pentose and glucuronate interconversions	0.00343905	0.00326808	0.00355728	0.00336828
Level 3	ko00650	Metabolism; Carbohydrate metabolism; Butanoate metabolism	0.00301093	0.00282829	0.0030897	0.00289523
Level 3	ko00300	Metabolism; Amino acid metabolism; Lysine biosynthesis	0.00378589	0.00360175	0.00374374	0.00368153
Level 3	ko00860	Metabolism; Metabolism of cofactors and vitamins; Porphyrin metabolism	0.00343016	0.00336679	0.00336783	0.00365554
Level 3	ko00640	Metabolism; Carbohydrate metabolism; Propanoate metabolism	0.00331428	0.00317869	0.00332594	0.00308238
Level 3	ko01501	Human Diseases; Drug resistance: antimicrobial; beta-Lactam resistance	0.00214111	0.0020037	0.00234584	0.00201058
Level 3	ko03060	Genetic Information Processing; Folding, sorting and degradation; Protein export	0.00314505	0.00286336	0.00321635	0.00303636
Level 3	ko00220	Metabolism; Amino acid metabolism; Arginine biosynthesis	0.00383088	0.00362703	0.00363884	0.00348476
Level 3	ko00770	Metabolism; Metabolism of cofactors and vitamins; Pantothenate and CoA biosynthesis	0.00366385	0.00341962	0.00360727	0.00342214
Level 3	ko00561	Metabolism; Lipid metabolism; Glycerolipid metabolism	0.00288719	0.00279019	0.00296295	0.00271269
Level 3	ko00564	Metabolism; Lipid metabolism; Glycerophospholipid metabolism	0.00313795	0.00295462	0.00330345	0.00314566
Level 3	ko03018	Genetic Information Processing; Folding, sorting and degradation; RNA degradation	0.00317673	0.00301754	0.00308277	0.00303983
Level 3	ko00061	Metabolism; Lipid metabolism; Fatty acid biosynthesis	0.00303606	0.00305868	0.00314351	0.0029571
Level 3	ko00920	Metabolism; Energy metabolism; Sulfur metabolism	0.00226958	0.00237353	0.00254069	0.00233127
Level 3	ko00290	Metabolism; Amino acid metabolism; Valine, leucine and isoleucine biosynthesis	0.00298245	0.00268404	0.00286082	0.00274369
Level 3	ko00730	Metabolism; Metabolism of cofactors and vitamins; Thiamine metabolism	0.00334599	0.00341395	0.00333033	0.00335618
Level 3	ko00710	Metabolism; Energy metabolism; Carbon fixation in photosynthetic organisms	0.00344352	0.00342128	0.00347719	0.00343662
Level 3	ko01503	Human Diseases; Drug resistance: antimicrobial; Cationic antimicrobial peptide (CAMP) resistance	0.00128275	0.00119723	0.00149698	0.00119163
Level 3	ko00541	Metabolism; Glycan biosynthesis and metabolism; O-Antigen nucleotide sugar biosynthesis	0.00281238	0.0027548	0.0027197	0.00261438
Level 3	ko00760	Metabolism; Metabolism of cofactors and vitamins; Nicotinate and nicotinamide metabolism	0.00293815	0.00272688	0.00286189	0.00277078
Level 3	ko00670	Metabolism; Metabolism of cofactors and vitamins; One carbon pool by folate	0.0030016	0.00286507	0.00287465	0.00292873
Level 3	ko00020	Metabolism; Carbohydrate metabolism; Citrate cycle (TCA cycle)	0.00252228	0.0023767	0.00251901	0.00241539
Level 3	ko05111	Cellular Processes; Cellular community - prokaryotes; Biofilm formation - Vibrio cholerae	0.00127471	0.00119788	0.00139717	0.0010176
Level 3	ko00540	Metabolism; Glycan biosynthesis and metabolism; Lipopolysaccharide biosynthesis	0.000480353	0.000359234	0.000526248	0.00021382
Level 3	ko00552	Metabolism; Glycan biosynthesis and metabolism; Teichoic acid biosynthesis	0.00166736	0.0017251	0.00197969	0.00167026
Level 3	ko04112	Cellular Processes; Cell growth and death; Cell cycle - Caulobacter	0.00278784	0.00269301	0.00281342	0.00276433
Level 3	ko00790	Metabolism; Metabolism of cofactors and vitamins; Folate biosynthesis	0.00268767	0.00238	0.00242688	0.00250406
Level 3	ko00360	Metabolism; Amino acid metabolism; Phenylalanine metabolism	0.00101765	0.00094064	0.00108317	0.00074788
Level 3	ko00340	Metabolism; Amino acid metabolism; Histidine metabolism	0.0023834	0.00217183	0.00224105	0.00217355
Level 3	ko00910	Metabolism; Energy metabolism; Nitrogen metabolism	0.00253984	0.00235998	0.00248055	0.00247789
Level 3	ko00195	Metabolism; Energy metabolism; Photosynthesis	0.00270757	0.00257088	0.00238707	0.00276632
Level 3	ko00900	Metabolism; Metabolism of terpenoids and polyketides; Terpenoid backbone biosynthesis	0.00247759	0.00237116	0.00243659	0.00226486
Level 3	ko00450	Metabolism; Metabolism of other amino acids; Selenocompound metabolism	0.00255706	0.00240453	0.00251026	0.00238706
Level 3	ko00330	Metabolism; Amino acid metabolism; Arginine and proline metabolism	0.00234685	0.0022603	0.00232543	0.00209949
Level 3	ko01502	Human Diseases; Drug resistance: antimicrobial; Vancomycin resistance	0.00207319	0.00194809	0.00210616	0.0021615
Level 3	ko00983	Metabolism; Xenobiotics biodegradation and metabolism; Drug metabolism - other enzymes	0.00250667	0.00251783	0.00246799	0.00257843
Level 3	ko02030	Cellular Processes; Cell motility; Bacterial chemotaxis	0.000915322	0.000837308	0.00136678	0.0010059
Level 3	ko03420	Genetic Information Processing; Replication and repair; Nucleotide excision repair	0.00244262	0.00240044	0.00246706	0.00237597
Level 3	ko03410	Genetic Information Processing; Replication and repair; Base excision repair	0.00224722	0.00215746	0.00228007	0.00213515
Level 3	ko00470	Metabolism; Metabolism of other amino acids; D-Amino acid metabolism	0.00191596	0.00191477	0.00204096	0.0018027
Level 3	ko00480	Metabolism; Metabolism of other amino acids; Glutathione metabolism	0.0010661	0.000982403	0.00112664	0.000798057
Level 3	ko04122	Genetic Information Processing; Folding, sorting and degradation; Sulfur relay system	0.00195871	0.00192715	0.00199935	0.00200654
Level 3	ko04922	Organismal Systems; Endocrine system; Glucagon signaling pathway	0.00168077	0.00161585	0.00158996	0.00156066
Level 3	ko00521	Metabolism; Biosynthesis of other secondary metabolites; Streptomycin biosynthesis	0.00188447	0.00182996	0.00186532	0.00185995
Level 3	ko00946	Metabolism; Biosynthesis of other secondary metabolites; Degradation of flavonoids	0.0015037	0.00159512	0.00147933	0.00166899
Level 3	ko00780	Metabolism; Metabolism of cofactors and vitamins; Biotin metabolism	0.00188803	0.00189116	0.00199629	0.00185761
Level 3	ko00740	Metabolism; Metabolism of cofactors and vitamins; Riboflavin metabolism	0.00147425	0.00140918	0.00164019	0.00139086
Level 3	ko00130	Metabolism; Metabolism of cofactors and vitamins; Ubiquinone and other terpenoid-quinone biosynthesis	0.000429554	0.000384371	0.000700356	0.000280215
Level 3	ko00350	Metabolism; Amino acid metabolism; Tyrosine metabolism	0.000939736	0.000869432	0.00104724	0.000796334
Level 3	ko00460	Metabolism; Metabolism of other amino acids; Cyanoamino acid metabolism	0.00187697	0.00188928	0.00175933	0.00187132
Level 3	ko00053	Metabolism; Carbohydrate metabolism; Ascorbate and aldarate metabolism	0.00113886	0.00103128	0.00109384	0.00101046
Level 3	ko05230	Human Diseases; Cancer: overview; Central carbon metabolism in cancer	0.00134537	0.00130246	0.0013463	0.00116369
Level 3	ko02025	Cellular Processes; Cellular community - prokaryotes; Biofilm formation - Pseudomonas aeruginosa	0.00151069	0.00149323	0.00159593	0.00148547
Level 3	ko00999	Metabolism; Biosynthesis of other secondary metabolites; Biosynthesis of various plant secondary metabolites	0.00163934	0.0017533	0.00157972	0.00174436
Level 3	ko04066	Environmental Information Processing; Signal transduction; HIF-1 signaling pathway	0.00155557	0.00151345	0.00151321	0.00147265
Level 3	ko00660	Metabolism; Carbohydrate metabolism; C5-Branched dibasic acid metabolism	0.0016591	0.00148688	0.00161373	0.00150596
Level 3	ko00310	Metabolism; Amino acid metabolism; Lysine degradation	0.000729735	0.000645818	0.000724449	0.000610228
Level 3	ko05133	Human Diseases; Infectious disease: bacterial; Pertussis	0.000118775	8.39978e-05	0.000230089	5.02849e-05
Level 3	ko00511	Metabolism; Glycan biosynthesis and metabolism; Other glycan degradation	0.00131602	0.00142491	0.00134464	0.00140604
Level 3	ko00600	Metabolism; Lipid metabolism; Sphingolipid metabolism	0.00128457	0.0014212	0.00136151	0.00140826
Level 3	ko00071	Metabolism; Lipid metabolism; Fatty acid degradation	0.000907851	0.000798207	0.000857113	0.000739248
Level 3	ko00750	Metabolism; Metabolism of cofactors and vitamins; Vitamin B6 metabolism	0.00113892	0.00097642	0.00101564	0.000917638
Level 3	ko05415	Human Diseases; Cardiovascular disease; Diabetic cardiomyopathy	0.000741234	0.000687323	0.000768601	0.000671299
Level 3	ko00261	Metabolism; Biosynthesis of other secondary metabolites; Monobactam biosynthesis	0.00141906	0.00132935	0.00147487	0.00137055
Level 3	ko03020	Genetic Information Processing; Transcription; RNA polymerase	0.0011062	0.00103724	0.00103473	0.00106814
Level 3	ko00362	Metabolism; Xenobiotics biodegradation and metabolism; Benzoate degradation	0.000872225	0.000862371	0.000983294	0.000872151
Level 3	ko00543	Metabolism; Glycan biosynthesis and metabolism; Exopolysaccharide biosynthesis	0.000726716	0.000712072	0.000763037	0.000699462
Level 3	ko05132	Human Diseases; Infectious disease: bacterial; Salmonella infection	0.00112945	0.00108042	0.00118466	0.001208
Level 3	ko00410	Metabolism; Metabolism of other amino acids; beta-Alanine metabolism	0.000727437	0.000687332	0.000752239	0.000678523
Level 3	ko04212	Organismal Systems; Aging; Longevity regulating pathway - worm	0.00102081	0.000938216	0.000988207	0.000944121
Level 3	ko04217	Cellular Processes; Cell growth and death; Necroptosis	0.001405	0.00129375	0.00125193	0.00138161
Level 3	ko00523	Metabolism; Metabolism of terpenoids and polyketides; Polyketide sugar unit biosynthesis	0.00103824	0.00101331	0.00109968	0.00105505
Level 3	ko01523	Human Diseases; Drug resistance: antineoplastic; Antifolate resistance	0.000899515	0.000804973	0.000853263	0.000845929
Level 3	ko00280	Metabolism; Amino acid metabolism; Valine, leucine and isoleucine degradation	0.000952791	0.000839806	0.000872845	0.000780014
Level 3	ko05418	Human Diseases; Cardiovascular disease; Fluid shear stress and atherosclerosis	0.00109858	0.00103667	0.00106758	0.00113241
Level 3	ko05152	Human Diseases; Infectious disease: bacterial; Tuberculosis	0.000920526	0.000867316	0.000844008	0.000875705
Level 3	ko04621	Organismal Systems; Immune system; NOD-like receptor signaling pathway	0.000830228	0.000800894	0.00089071	0.000955397
Level 3	ko04626	Organismal Systems; Environmental adaptation; Plant-pathogen interaction	0.000857141	0.000847076	0.000962503	0.00089858
Level 3	ko05150	Human Diseases; Infectious disease: bacterial; Staphylococcus aureus infection	0.000318761	0.000339464	0.000361917	0.000276648
Level 3	ko00440	Metabolism; Metabolism of other amino acids; Phosphonate and phosphinate metabolism	0.000172131	0.000158043	0.000236312	0.000129002
Level 3	ko04146	Cellular Processes; Transport and catabolism; Peroxisome	0.000580622	0.00049587	0.000564369	0.000483501
Level 3	ko01051	Metabolism; Metabolism of terpenoids and polyketides; Biosynthesis of ansamycins	0.000780214	0.000765503	0.000782241	0.000881301
Level 3	ko04931	Human Diseases; Endocrine and metabolic disease; Insulin resistance	0.000924821	0.000858244	0.000820194	0.000929108
Level 3	ko00603	Metabolism; Glycan biosynthesis and metabolism; Glycosphingolipid biosynthesis - globo and isoglobo series	0.000625759	0.000652314	0.00067683	0.000642393
Level 3	ko00380	Metabolism; Amino acid metabolism; Tryptophan metabolism	0.000487983	0.000461079	0.00046878	0.000384211
Level 3	ko05206	Human Diseases; Cancer: overview; MicroRNAs in cancer	0.000467067	0.000512791	0.000585656	0.000459078
Level 3	ko00562	Metabolism; Carbohydrate metabolism; Inositol phosphate metabolism	0.000784891	0.000707994	0.000743523	0.00073885
Level 3	ko00333	Metabolism; Biosynthesis of other secondary metabolites; Prodigiosin biosynthesis	0.000795501	0.000815766	0.000864663	0.000790242
Level 3	ko00401	Metabolism; Biosynthesis of other secondary metabolites; Novobiocin biosynthesis	0.000755397	0.000692872	0.000664712	0.000651328
Level 3	ko00430	Metabolism; Metabolism of other amino acids; Taurine and hypotaurine metabolism	0.000718794	0.000673389	0.000707587	0.000672855
Level 3	ko00625	Metabolism; Xenobiotics biodegradation and metabolism; Chloroalkane and chloroalkene degradation	0.000710353	0.000648001	0.000685979	0.000650069
Level 3	ko04142	Cellular Processes; Transport and catabolism; Lysosome	0.000503244	0.000570012	0.000546518	0.000499153
Level 3	ko00906	Metabolism; Metabolism of terpenoids and polyketides; Carotenoid biosynthesis	8.44871e-06	1.21154e-05	0.000109077	9.90785e-06
Level 3	ko05012	Human Diseases; Neurodegenerative disease; Parkinson disease	0.000625723	0.000598966	0.000613533	0.000681936
Level 3	ko01053	Metabolism; Metabolism of terpenoids and polyketides; Biosynthesis of siderophore group nonribosomal peptides	0.000145763	0.00017905	0.000188193	8.68852e-05
Level 3	ko03320	Organismal Systems; Endocrine system; PPAR signaling pathway	0.000543444	0.000492318	0.000520011	0.000464841
Level 3	ko05134	Human Diseases; Infectious disease: bacterial; Legionellosis	0.000626665	0.000590834	0.000623702	0.000611251
Level 3	ko00525	Metabolism; Biosynthesis of other secondary metabolites; Acarbose and validamycin biosynthesis	0.000582541	0.000545105	0.000600931	0.000556945
Level 3	ko00633	Metabolism; Xenobiotics biodegradation and metabolism; Nitrotoluene degradation	0.000276263	0.000289804	0.000333489	0.000337784
Level 3	ko05208	Human Diseases; Cancer: overview; Chemical carcinogenesis - reactive oxygen species	0.000249625	0.000200465	0.000249694	0.000221907
Level 3	ko00627	Metabolism; Xenobiotics biodegradation and metabolism; Aminobenzoate degradation	0.00042735	0.000436596	0.000455594	0.000400519
Level 3	ko00960	Metabolism; Biosynthesis of other secondary metabolites; Tropane, piperidine and pyridine alkaloid biosynthesis	0.000564953	0.000511979	0.000500741	0.000465141
Level 3	ko04910	Organismal Systems; Endocrine system; Insulin signaling pathway	0.000614127	0.000579511	0.000573733	0.000618455
Level 3	ko05131	Human Diseases; Infectious disease: bacterial; Shigellosis	5.81288e-05	4.84142e-05	0.000158063	6.52175e-05
Level 3	ko04978	Organismal Systems; Digestive system; Mineral absorption	0.000262288	0.000218176	0.000234371	0.00022856
Level 3	ko00643	Metabolism; Xenobiotics biodegradation and metabolism; Styrene degradation	0.00014798	0.000117652	0.000160465	0.00013585
Level 3	ko00361	Metabolism; Xenobiotics biodegradation and metabolism; Chlorocyclohexane and chlorobenzene degradation	0.000146347	0.000132582	0.00018254	0.00012678
Level 3	ko04727	Organismal Systems; Nervous system; GABAergic synapse	0.000602512	0.000574675	0.000561987	0.000566895
Level 3	ko00785	Metabolism; Metabolism of cofactors and vitamins; Lipoic acid metabolism	0.000106386	9.24092e-05	0.000136678	5.14605e-05
Level 3	ko00626	Metabolism; Xenobiotics biodegradation and metabolism; Naphthalene degradation	0.000331441	0.00029935	0.000345244	0.000273479
Level 3	ko04724	Organismal Systems; Nervous system; Glutamatergic synapse	0.000584109	0.000555103	0.00051932	0.000559307
Level 3	ko04918	Organismal Systems; Endocrine system; Thyroid hormone synthesis	8.38453e-05	5.74517e-05	0.000114849	6.03011e-05
Level 3	ko05417	Human Diseases; Cardiovascular disease; Lipid and atherosclerosis	0.000513588	0.000482659	0.000500899	0.000519219
Level 3	ko00966	Metabolism; Biosynthesis of other secondary metabolites; Glucosinolate biosynthesis	0.000547297	0.000506921	0.00051115	0.000516823
Level 3	ko00281	Metabolism; Metabolism of terpenoids and polyketides; Geraniol degradation	7.24759e-05	5.68114e-05	9.29677e-05	3.26886e-05
Level 3	ko05120	Human Diseases; Infectious disease: bacterial; Epithelial cell signaling in Helicobacter pylori infection	0.000520071	0.000491043	0.000488401	0.000525186
Level 3	ko00311	Metabolism; Biosynthesis of other secondary metabolites; Penicillin and cephalosporin biosynthesis	0.000350089	0.000322679	0.00036311	0.00044357
Level 3	ko04213	Organismal Systems; Aging; Longevity regulating pathway - multiple species	0.00045199	0.000445595	0.000461358	0.000449177
Level 3	ko04016	Environmental Information Processing; Signal transduction; MAPK signaling pathway - plant	0.000243875	0.000203568	0.000204962	0.000171522
Level 3	ko04070	Environmental Information Processing; Signal transduction; Phosphatidylinositol signaling system	0.000407759	0.000350377	0.000382506	0.00037028
Level 3	ko04141	Genetic Information Processing; Folding, sorting and degradation; Protein processing in endoplasmic reticulum	0.000392661	0.00038354	0.000459162	0.000481096
Level 3	ko05200	Human Diseases; Cancer: overview; Pathways in cancer	0.000272028	0.000247462	0.000275139	0.000267099
Level 3	ko00332	Metabolism; Biosynthesis of other secondary metabolites; Carbapenem biosynthesis	0.000411086	0.000381542	0.00040919	0.000359503
Level 3	ko00998	Metabolism; Biosynthesis of other secondary metabolites; Biosynthesis of various antibiotics	0.000427334	0.000443179	0.000465536	0.000472433
Level 3	ko03008	Genetic Information Processing; Translation; Ribosome biogenesis in eukaryotes	0.000303444	0.000261541	0.000264086	0.000232962
Level 3	ko05340	Human Diseases; Immune disease; Primary immunodeficiency	0.000314847	0.00026503	0.000307548	0.0003102
Level 3	ko00531	Metabolism; Glycan biosynthesis and metabolism; Glycosaminoglycan degradation	0.000268832	0.000250934	0.000337094	0.000320454
Level 3	ko00980	Metabolism; Xenobiotics biodegradation and metabolism; Metabolism of xenobiotics by cytochrome P450	9.43494e-05	8.33314e-05	0.000143836	5.97236e-05
Level 3	ko00982	Metabolism; Xenobiotics biodegradation and metabolism; Drug metabolism - cytochrome P450	9.42845e-05	8.23764e-05	0.00014268	5.92963e-05
Level 3	ko01524	Human Diseases; Drug resistance: antineoplastic; Platinum drug resistance	0.000208352	0.000164286	0.000181148	0.000143763
Level 3	ko05207	Human Diseases; Cancer: overview; Chemical carcinogenesis - receptor activation	0.000219451	0.000206681	0.000235186	0.000223411
Level 3	ko05130	Human Diseases; Infectious disease: bacterial; Pathogenic Escherichia coli infection	0.000299697	0.000278144	0.000292582	0.000261784
Level 3	ko05146	Human Diseases; Infectious disease: parasitic; Amoebiasis	0.00025921	0.00023042	0.000230849	0.00022343
Level 3	ko00622	Metabolism; Xenobiotics biodegradation and metabolism; Xylene degradation	9.39392e-05	8.75028e-05	0.000155687	5.7836e-05
Level 3	ko01055	Metabolism; Metabolism of terpenoids and polyketides; Biosynthesis of vancomycin group antibiotics	0.000264568	0.000235501	0.000255523	0.000225124
Level 3	ko04216	Cellular Processes; Cell growth and death; Ferroptosis	0.000218999	0.000177734	0.000178919	0.000142008
Level 3	ko00405	Metabolism; Biosynthesis of other secondary metabolites; Phenazine biosynthesis	0.000354326	0.000332377	0.000357006	0.00031232
Level 3	ko05016	Human Diseases; Neurodegenerative disease; Huntington disease	0.000105124	7.61587e-05	0.000126004	8.5313e-05
Level 3	ko04714	Organismal Systems; Environmental adaptation; Thermogenesis	0.000204362	0.000146043	0.000138742	0.000127372
Level 3	ko04920	Organismal Systems; Endocrine system; Adipocytokine signaling pathway	0.000197689	0.000148045	0.000135251	0.000133333
Level 3	ko00524	Metabolism; Biosynthesis of other secondary metabolites; Neomycin, kanamycin and gentamicin biosynthesis	0.000310497	0.000294237	0.000271917	0.000298224
Level 3	ko04919	Organismal Systems; Endocrine system; Thyroid hormone signaling pathway	0.000251308	0.000236555	0.000256267	0.000297409
Level 3	ko00572	Metabolism; Glycan biosynthesis and metabolism; Arabinogalactan biosynthesis - Mycobacterium	0.000157769	0.000107459	0.000105386	8.38567e-05
Level 3	ko00621	Metabolism; Xenobiotics biodegradation and metabolism; Dioxin degradation	6.18539e-05	6.43588e-05	9.3673e-05	3.52631e-05
Level 3	ko04917	Organismal Systems; Endocrine system; Prolactin signaling pathway	0.000276089	0.000258608	0.000264271	0.00027968
Level 3	ko00950	Metabolism; Biosynthesis of other secondary metabolites; Isoquinoline alkaloid biosynthesis	0.000278969	0.00025713	0.000244745	0.000223224
Level 3	ko04940	Human Diseases; Endocrine and metabolic disease; Type I diabetes mellitus	0.00028775	0.000275615	0.00028815	0.000273313
Level 3	ko00830	Metabolism; Metabolism of cofactors and vitamins; Retinol metabolism	7.07145e-05	6.8438e-05	0.000107721	5.23878e-05
Level 3	ko05010	Human Diseases; Neurodegenerative disease; Alzheimer disease	0.000289115	0.00026826	0.000274065	0.000260049
Level 3	ko04930	Human Diseases; Endocrine and metabolic disease; Type II diabetes mellitus	0.000286375	0.000295076	0.000284045	0.000299202
Level 3	ko05165	Human Diseases; Infectious disease: viral; Human papillomavirus infection	0.000284655	0.00029512	0.000284731	0.000299268
Level 3	ko05203	Human Diseases; Cancer: overview; Viral carcinogenesis	0.000283837	0.000294802	0.00028404	0.000298922
Level 3	ko00791	Metabolism; Xenobiotics biodegradation and metabolism; Atrazine degradation	0.000205162	0.000191045	0.000139525	0.000211888
Level 3	ko00903	Metabolism; Metabolism of terpenoids and polyketides; Limonene and pinene degradation	0.00019605	0.000179962	0.000186292	0.000167475
Level 3	ko00940	Metabolism; Biosynthesis of other secondary metabolites; Phenylpropanoid biosynthesis	7.47969e-05	7.17233e-05	8.84473e-05	5.98303e-05
Level 3	ko00592	Metabolism; Lipid metabolism; alpha-Linolenic acid metabolism	3.42476e-05	2.2495e-05	4.23058e-05	1.11369e-05
Level 3	ko05205	Human Diseases; Cancer: overview; Proteoglycans in cancer	0.000236001	0.000223883	0.000235111	0.000232397
Level 3	ko04152	Environmental Information Processing; Signal transduction; AMPK signaling pathway	0.000251425	0.000234225	0.000254311	0.000265728
Level 3	ko00930	Metabolism; Xenobiotics biodegradation and metabolism; Caprolactam degradation	0.000124778	9.92043e-05	0.00013169	0.000112949
Level 3	ko05225	Human Diseases; Cancer: specific types; Hepatocellular carcinoma	5.61041e-05	2.83049e-05	4.8558e-05	3.56124e-05
Level 3	ko00908	Metabolism; Metabolism of terpenoids and polyketides; Zeatin biosynthesis	0.000229295	0.000218455	0.000227659	0.000215673
Level 3	ko00121	Metabolism; Lipid metabolism; Secondary bile acid biosynthesis	0.000107062	0.000115828	0.000132662	8.85319e-05
Level 3	ko00364	Metabolism; Xenobiotics biodegradation and metabolism; Fluorobenzoate degradation	2.71317e-05	1.86185e-05	3.59477e-05	5.92032e-06
Level 3	ko05204	Human Diseases; Cancer: overview; Chemical carcinogenesis - DNA adducts	2.46512e-05	1.54466e-05	3.61243e-05	9.33779e-06
Level 3	ko05022	Human Diseases; Neurodegenerative disease; Pathways of neurodegeneration - multiple diseases	6.62352e-05	5.49166e-05	8.98808e-05	5.30952e-05
Level 3	ko05014	Human Diseases; Neurodegenerative disease; Amyotrophic lateral sclerosis	6.56702e-05	5.39175e-05	8.89124e-05	5.21591e-05
Level 3	ko00542	Metabolism; Glycan biosynthesis and metabolism; O-Antigen repeat unit biosynthesis	0.00011498	6.8133e-05	7.3641e-05	6.39118e-05
Level 3	ko04068	Environmental Information Processing; Signal transduction; FoxO signaling pathway	6.8077e-05	5.75091e-05	8.34668e-05	5.57066e-05
Level 3	ko00623	Metabolism; Xenobiotics biodegradation and metabolism; Toluene degradation	2.80855e-05	2.70464e-05	4.57891e-05	6.13943e-06
Level 3	ko04211	Organismal Systems; Aging; Longevity regulating pathway	5.99914e-05	4.85213e-05	7.55677e-05	4.58396e-05
Level 3	ko01040	Metabolism; Lipid metabolism; Biosynthesis of unsaturated fatty acids	7.17291e-05	5.95111e-05	9.04673e-05	5.35584e-05
Level 3	ko04151	Environmental Information Processing; Signal transduction; PI3K-Akt signaling pathway	0.00020438	0.000200541	0.000207652	0.00022416
Level 3	ko00513	Metabolism; Glycan biosynthesis and metabolism; Various types of N-glycan biosynthesis	0.000104565	8.78002e-05	0.000107374	0.000107693
Level 3	ko00604	Metabolism; Glycan biosynthesis and metabolism; Glycosphingolipid biosynthesis - ganglio series	0.000104493	8.78002e-05	0.000107374	0.000107693
Level 3	ko04612	Organismal Systems; Immune system; Antigen processing and presentation	0.000194442	0.000191235	0.000199062	0.000213995
Level 3	ko04659	Organismal Systems; Immune system; Th17 cell differentiation	0.000194641	0.000191235	0.000199062	0.000213995
Level 3	ko04915	Organismal Systems; Endocrine system; Estrogen signaling pathway	0.000194601	0.000191235	0.000199062	0.000214073
Level 3	ko05215	Human Diseases; Cancer: specific types; Prostate cancer	0.000194797	0.000191235	0.000199062	0.000214073
Level 3	ko04657	Organismal Systems; Immune system; IL-17 signaling pathway	0.000194388	0.000191235	0.000199062	0.000213995
Level 3	ko04914	Organismal Systems; Endocrine system; Progesterone-mediated oocyte maturation	0.000194472	0.000191235	0.000199062	0.000214073
Level 3	ko00120	Metabolism; Lipid metabolism; Primary bile acid biosynthesis	4.40774e-05	4.78304e-05	6.62095e-05	2.81714e-05
Level 3	ko04138	Cellular Processes; Transport and catabolism; Autophagy - yeast	0.000104482	0.000114774	9.42536e-05	6.56538e-05
Level 3	ko05100	Human Diseases; Infectious disease: bacterial; Bacterial invasion of epithelial cells	7.22041e-05	3.77712e-05	6.75885e-05	5.5853e-05
Level 3	ko05135	Human Diseases; Infectious disease: bacterial; Yersinia infection	2.04185e-05	1.67755e-05	3.4226e-05	7.64611e-06
Level 3	ko03250	Genetic Information Processing; Information processing in viruses; Viral life cycle - HIV-1	7.06298e-05	3.93769e-05	5.55409e-05	3.65713e-05
Level 3	ko04973	Organismal Systems; Digestive system; Carbohydrate digestion and absorption	0.000117432	9.26931e-05	0.000140799	6.7331e-05
Level 3	ko04972	Organismal Systems; Digestive system; Pancreatic secretion	0.000114622	9.24192e-05	0.000140794	6.7007e-05
Level 3	ko04970	Organismal Systems; Digestive system; Salivary secretion	0.000114622	9.24192e-05	0.000140794	6.7007e-05
Level 3	ko04013	Environmental Information Processing; Signal transduction; MAPK signaling pathway - fly	5.00096e-05	3.53813e-05	5.63539e-05	3.95767e-05
Level 3	ko00642	Metabolism; Xenobiotics biodegradation and metabolism; Ethylbenzene degradation	2.35464e-05	1.52602e-05	2.92987e-05	7.56264e-06
Level 3	ko04113	Cellular Processes; Cell growth and death; Meiosis - yeast	0.00013145	0.000150002	0.00013034	0.000148059
Level 3	ko00565	Metabolism; Lipid metabolism; Ether lipid metabolism	3.10471e-05	2.96692e-05	3.65996e-05	5.00418e-05
Level 3	ko05231	Human Diseases; Cancer: overview; Choline metabolism in cancer	9.64509e-05	8.15454e-05	9.98133e-05	9.02188e-05
Level 3	ko04936	Human Diseases; Endocrine and metabolic disease; Alcoholic liver disease	0.000155343	0.000149445	0.0001514	0.000138326
Level 3	ko04214	Cellular Processes; Cell growth and death; Apoptosis - fly	4.9667e-05	4.42379e-05	5.80515e-05	5.11118e-05
Level 3	ko05166	Human Diseases; Infectious disease: viral; Human T-cell leukemia virus 1 infection	4.76661e-05	4.06587e-05	5.52236e-05	4.70658e-05
Level 3	ko04080	Environmental Information Processing; Signaling molecules and interaction; Neuroactive ligand-receptor interaction	4.74095e-05	4.06587e-05	5.52236e-05	4.69734e-05
Level 3	ko04979	Organismal Systems; Digestive system; Cholesterol metabolism	4.74095e-05	4.06587e-05	5.52236e-05	4.69734e-05
Level 3	ko00981	Metabolism; Metabolism of terpenoids and polyketides; Insect hormone biosynthesis	0.000144873	0.000136697	0.000120139	0.000131368
Level 3	ko04964	Organismal Systems; Excretory system; Proximal tubule bicarbonate reclamation	5.25499e-05	4.71009e-05	5.762e-05	3.89816e-05
Level 3	ko03022	Genetic Information Processing; Transcription; Basal transcription factors	0.000124556	0.000129042	0.000137704	0.000142242
Level 3	ko04144	Cellular Processes; Transport and catabolism; Endocytosis	3.56675e-05	5.95727e-06	4.01936e-06	1.80375e-05
Level 3	ko01054	Metabolism; Metabolism of terpenoids and polyketides; Nonribosomal peptide structures	2.34177e-05	3.84666e-05	4.8178e-05	2.23585e-05
Level 3	ko04975	Organismal Systems; Digestive system; Fat digestion and absorption	0.000100584	9.4624e-05	9.56295e-05	0.00010312
Level 3	ko00944	Metabolism; Biosynthesis of other secondary metabolites; Flavone and flavonol biosynthesis	3.89582e-05	5.48324e-05	5.13933e-05	3.55924e-05
Level 3	ko04974	Organismal Systems; Digestive system; Protein digestion and absorption	4.51544e-05	2.73825e-05	1.8016e-05	1.19659e-05
Level 3	ko05143	Human Diseases; Infectious disease: parasitic; African trypanosomiasis	7.09908e-05	5.73948e-05	5.56162e-05	5.13921e-05
Level 3	ko04361	Organismal Systems; Development and regeneration; Axon regeneration	6.69432e-05	6.47731e-05	6.84703e-05	6.51369e-05
Level 3	ko04072	Environmental Information Processing; Signal transduction; Phospholipase D signaling pathway	6.56905e-05	6.19576e-05	6.44779e-05	6.19797e-05
Level 3	ko05142	Human Diseases; Infectious disease: parasitic; Chagas disease	4.38391e-05	2.73591e-05	2.4738e-05	9.63859e-06
Level 3	ko05219	Human Diseases; Cancer: specific types; Bladder cancer	1.06762e-05	8.97031e-06	1.55183e-05	5.4831e-06
Level 3	ko04934	Human Diseases; Endocrine and metabolic disease; Cushing syndrome	2.14941e-05	2.79219e-05	2.73025e-05	1.75691e-05
Level 3	ko05211	Human Diseases; Cancer: specific types; Renal cell carcinoma	2.14854e-05	2.79219e-05	2.73025e-05	1.75691e-05
Level 3	ko00590	Metabolism; Lipid metabolism; Arachidonic acid metabolism	1.01484e-05	7.22964e-06	1.30071e-05	3.57426e-06
Level 3	ko00591	Metabolism; Lipid metabolism; Linoleic acid metabolism	1.13809e-05	7.22964e-06	1.30831e-05	3.60012e-06
Level 3	ko03050	Genetic Information Processing; Folding, sorting and degradation; Proteasome	3.40217e-05	2.12428e-05	1.48108e-05	5.73744e-06
Level 3	ko00965	Metabolism; Biosynthesis of other secondary metabolites; Betalain biosynthesis	1.12632e-05	8.52783e-06	1.50518e-05	6.03715e-06
Level 3	ko05020	Human Diseases; Neurodegenerative disease; Prion disease	1.77203e-05	1.91584e-05	2.53526e-05	1.61671e-05
Level 3	ko04011	Environmental Information Processing; Signal transduction; MAPK signaling pathway - yeast	1.07681e-05	1.314e-05	1.92138e-05	6.34062e-06
Level 3	ko05322	Human Diseases; Immune disease; Systemic lupus erythematosus	1.32212e-07	2.21506e-06	7.41378e-06	4.56706e-08
Level 3	ko00062	Metabolism; Lipid metabolism; Fatty acid elongation	1.2414e-05	1.59575e-05	1.70068e-05	1.27572e-05
Level 3	ko05110	Human Diseases; Infectious disease: bacterial; Vibrio cholerae infection	2.11118e-05	1.89907e-05	1.48822e-05	2.34559e-05
Level 3	ko00997	Metabolism; Biosynthesis of other secondary metabolites; Biosynthesis of various other secondary metabolites	2.08184e-05	1.44021e-05	1.36835e-05	1.09379e-05
Level 3	ko00571	Metabolism; Glycan biosynthesis and metabolism; Lipoarabinomannan (LAM) biosynthesis	4.70201e-06	6.97758e-06	8.05338e-06	1.03784e-05
Level 3	ko00534	Metabolism; Glycan biosynthesis and metabolism; Glycosaminoglycan biosynthesis - heparan sulfate / heparin	6.96213e-06	7.29712e-07	1.34864e-06	3.306e-06
Level 3	ko00909	Metabolism; Metabolism of terpenoids and polyketides; Sesquiterpenoid and triterpenoid biosynthesis	1.0753e-06	3.28514e-06	3.11169e-06	2.09141e-07
Level 3	ko03450	Genetic Information Processing; Replication and repair; Non-homologous end-joining	2.87727e-06	7.01605e-06	8.11319e-06	4.08349e-06
Level 3	ko00510	Metabolism; Glycan biosynthesis and metabolism; N-Glycan biosynthesis	4.0139e-06	5.49438e-06	3.38558e-06	7.49785e-06
Level 3	ko05031	Human Diseases; Substance dependence; Amphetamine addiction	1.51434e-06	2.92778e-06	4.05357e-06	3.2463e-06
Level 3	ko04726	Organismal Systems; Nervous system; Serotonergic synapse	1.59797e-06	2.92778e-06	4.05357e-06	3.32399e-06
Level 3	ko04728	Organismal Systems; Nervous system; Dopaminergic synapse	1.7925e-06	2.92778e-06	4.05357e-06	3.2463e-06
Level 3	ko05030	Human Diseases; Substance dependence; Cocaine addiction	1.59797e-06	2.92778e-06	4.05357e-06	3.2463e-06
Level 3	ko00901	Metabolism; Biosynthesis of other secondary metabolites; Indole alkaloid biosynthesis	1.43042e-06	2.81543e-06	3.99235e-06	3.23496e-06
Level 3	ko05034	Human Diseases; Substance dependence; Alcoholism	1.73515e-06	2.92778e-06	4.05357e-06	3.32399e-06
Level 3	ko04622	Organismal Systems; Immune system; RIG-I-like receptor signaling pathway	6.63597e-07	3.39475e-07	1.76543e-06	4.10461e-06
Level 3	ko05017	Human Diseases; Neurodegenerative disease; Spinocerebellar ataxia	1.37328e-06	3.20121e-07	2.74172e-06	1.51176e-06
Level 3	ko04210	Cellular Processes; Cell growth and death; Apoptosis	1.17819e-06	1.35004e-06	2.19344e-06	4.8595e-06
Level 3	ko04932	Human Diseases; Endocrine and metabolic disease; Non-alcoholic fatty liver disease	3.89269e-06	2.16744e-07	1.50126e-07	1.1856e-07
Level 3	ko04260	Organismal Systems; Circulatory system; Cardiac muscle contraction	3.87163e-06	2.16744e-07	1.50126e-07	1.1856e-07
Level 3	ko04071	Environmental Information Processing; Signal transduction; Sphingolipid signaling pathway	6.21832e-07	2.74558e-07	1.88734e-06	1.91385e-06
Level 3	ko00515	Metabolism; Glycan biosynthesis and metabolism; Mannose type O-glycan biosynthesis	2.76404e-06	4.12521e-06	2.99863e-06	4.59218e-06
Level 3	ko00514	Metabolism; Glycan biosynthesis and metabolism; Other types of O-glycan biosynthesis	2.76404e-06	4.12521e-06	2.99863e-06	4.59218e-06
Level 3	ko00100	Metabolism; Lipid metabolism; Steroid biosynthesis	6.68477e-07	1.96433e-06	1.66227e-06	7.52032e-08
Level 3	ko00945	Metabolism; Biosynthesis of other secondary metabolites; Stilbenoid, diarylheptanoid and gingerol biosynthesis	2.56546e-07	5.61545e-07	3.24231e-07	2.16525e-06
Level 3	ko00941	Metabolism; Biosynthesis of other secondary metabolites; Flavonoid biosynthesis	2.56546e-07	5.61545e-07	3.24231e-07	2.16525e-06
Level 3	ko00624	Metabolism; Xenobiotics biodegradation and metabolism; Polycyclic aromatic hydrocarbon degradation	1.20497e-07	9.99152e-08	1.3954e-06	0
Level 3	ko00984	Metabolism; Xenobiotics biodegradation and metabolism; Steroid degradation	1.10176e-06	1.60698e-06	1.19012e-06	2.17102e-06
Level 3	ko00140	Metabolism; Lipid metabolism; Steroid hormone biosynthesis	5.77384e-08	2.09531e-07	3.43648e-07	1.69717e-06
Level 3	ko04115	Cellular Processes; Cell growth and death; p53 signaling pathway	7.59804e-07	1.87862e-06	1.34566e-06	1.79062e-06
Level 3	ko05164	Human Diseases; Infectious disease: viral; Influenza A	2.46352e-07	0	0	1.23901e-06
Level 3	ko05160	Human Diseases; Infectious disease: viral; Hepatitis C	2.69534e-07	0	0	1.23901e-06
Level 3	ko05167	Human Diseases; Infectious disease: viral; Kaposi sarcoma-associated herpesvirus infection	5.55024e-07	5.98725e-07	6.11195e-08	8.4427e-07
Level 3	ko04120	Genetic Information Processing; Folding, sorting and degradation; Ubiquitin mediated proteolysis	7.51403e-07	5.98725e-07	5.50701e-08	7.66573e-07
Level 3	ko04137	Cellular Processes; Transport and catabolism; Mitophagy - animal	1.75646e-07	5.98725e-07	5.50701e-08	7.66573e-07
Level 3	ko05171	Human Diseases; Infectious disease: viral; Coronavirus disease - COVID-19	1.33497e-06	5.98725e-07	3.77017e-07	8.80918e-07
Level 3	ko04111	Cellular Processes; Cell growth and death; Cell cycle - yeast	9.4184e-07	0	0	0
Level 3	ko04140	Cellular Processes; Transport and catabolism; Autophagy - animal	8.79565e-07	0	6.04943e-09	7.7697e-08
Level 3	ko04614	Organismal Systems; Endocrine system; Renin-angiotensin system	9.7316e-07	1.18234e-06	1.02513e-06	7.91213e-07
Level 3	ko04926	Organismal Systems; Endocrine system; Relaxin signaling pathway	9.28051e-07	3.18168e-07	7.17243e-07	4.06791e-07
Level 3	ko04611	Organismal Systems; Immune system; Platelet activation	8.53047e-07	3.18168e-07	7.17243e-07	3.29094e-07
Level 3	ko04933	Human Diseases; Endocrine and metabolic disease; AGE-RAGE signaling pathway in diabetic complications	7.69421e-07	3.18168e-07	7.17243e-07	3.29094e-07
Level 3	ko04150	Environmental Information Processing; Signal transduction; mTOR signaling pathway	8.35528e-07	0	0	7.7697e-08
Level 3	ko04136	Cellular Processes; Transport and catabolism; Autophagy - other	7.01547e-07	0	6.04943e-09	0
Level 3	ko04512	Environmental Information Processing; Signaling molecules and interaction; ECM-receptor interaction	6.89424e-07	3.18168e-07	6.90995e-07	2.97228e-07
Level 3	ko04510	Cellular Processes; Cellular community - eukaryotes; Focal adhesion	8.44884e-07	3.18168e-07	6.90995e-07	3.74925e-07
Level 3	ko04139	Cellular Processes; Transport and catabolism; Mitophagy - yeast	6.0333e-07	0	0	0
Level 3	ko01056	Metabolism; Metabolism of terpenoids and polyketides; Biosynthesis of type II polyketide backbone	5.89906e-07	2.80251e-08	0	0
Level 3	ko00253	Metabolism; Metabolism of terpenoids and polyketides; Tetracycline biosynthesis	8.10995e-07	3.88767e-08	1.59027e-08	1.63132e-07
Level 3	ko03013	Genetic Information Processing; Translation; Nucleocytoplasmic transport	6.83148e-07	0	0	7.67922e-09
Level 3	ko04371	Environmental Information Processing; Signal transduction; Apelin signaling pathway	6.55201e-07	0	6.04943e-09	7.7697e-08
Level 3	ko04024	Environmental Information Processing; Signal transduction; cAMP signaling pathway	6.36512e-07	5.08822e-09	0	7.7697e-08
Level 3	ko03040	Genetic Information Processing; Transcription; Spliceosome	4.36733e-07	0	0	0
Level 3	ko04218	Cellular Processes; Cell growth and death; Cellular senescence	4.29126e-07	0	0	7.7697e-08
Level 3	ko00532	Metabolism; Glycan biosynthesis and metabolism; Glycosaminoglycan biosynthesis - chondroitin sulfate / dermatan sulfate	0	2.66679e-07	0	0
Level 3	ko04145	Cellular Processes; Transport and catabolism; Phagosome	4.14603e-07	0	6.04943e-09	0
Level 3	ko05163	Human Diseases; Infectious disease: viral; Human cytomegalovirus infection	4.11698e-07	0	0	7.7697e-08
Level 3	ko04935	Organismal Systems; Endocrine system; Growth hormone synthesis, secretion and action	4.11698e-07	0	0	7.7697e-08
Level 3	ko05170	Human Diseases; Infectious disease: viral; Human immunodeficiency virus 1 infection	3.36694e-07	0	0	7.7697e-08
Level 3	ko05221	Human Diseases; Cancer: specific types; Acute myeloid leukemia	3.28073e-07	0	0	7.7697e-08
Level 3	ko05224	Human Diseases; Cancer: specific types; Breast cancer	3.28073e-07	0	0	7.7697e-08
Level 3	ko04012	Environmental Information Processing; Signal transduction; ErbB signaling pathway	3.28073e-07	0	0	7.7697e-08
Level 3	ko05210	Human Diseases; Cancer: specific types; Colorectal cancer	3.28073e-07	0	0	7.7697e-08
Level 3	ko01521	Human Diseases; Drug resistance: antineoplastic; EGFR tyrosine kinase inhibitor resistance	4.1751e-07	0	0	7.7697e-08
Level 3	ko05214	Human Diseases; Cancer: specific types; Glioma	3.28073e-07	0	0	7.7697e-08
Level 3	ko01522	Human Diseases; Drug resistance: antineoplastic; Endocrine resistance	3.28073e-07	0	0	7.7697e-08
Level 3	ko05226	Human Diseases; Cancer: specific types; Gastric cancer	3.28073e-07	0	1.01127e-07	7.7697e-08
Level 3	ko04630	Environmental Information Processing; Signal transduction; JAK-STAT signaling pathway	3.28073e-07	0	0	0
Level 3	ko04010	Environmental Information Processing; Signal transduction; MAPK signaling pathway	1.29197e-07	0	2.16539e-07	7.7697e-08
Level 3	ko05202	Human Diseases; Cancer: overview; Transcriptional misregulation in cancer	0	0	2.16539e-07	0
Level 3	ko05222	Human Diseases; Cancer: specific types; Small cell lung cancer	0	0	2.16539e-07	0
Level 3	ko03015	Genetic Information Processing; Translation; mRNA surveillance pathway	3.85646e-07	0	0	1.45218e-08
Level 3	ko04390	Environmental Information Processing; Signal transduction; Hippo signaling pathway	2.85799e-07	0	0	0
Level 3	ko04391	Environmental Information Processing; Signal transduction; Hippo signaling pathway - fly	2.85799e-07	0	0	0
Level 3	ko04730	Organismal Systems; Nervous system; Long-term depression	2.78156e-07	0	0	7.7697e-08
Level 3	ko04261	Organismal Systems; Circulatory system; Adrenergic signaling in cardiomyocytes	2.78156e-07	0	0	0
Level 3	ko04114	Cellular Processes; Cell growth and death; Oocyte meiosis	2.69923e-07	0	0	7.7697e-08
Level 3	ko04530	Cellular Processes; Cellular community - eukaryotes; Tight junction	4.22108e-07	0	0	4.97614e-08
Level 3	ko05212	Human Diseases; Cancer: specific types; Pancreatic cancer	2.53069e-07	0	0	7.7697e-08
Level 3	ko04613	Organismal Systems; Immune system; Neutrophil extracellular trap formation	2.53069e-07	0	0	7.7697e-08
Level 3	ko05235	Human Diseases; Cancer: overview; PD-L1 expression and PD-1 checkpoint pathway in cancer	2.53069e-07	0	0	7.7697e-08
Level 3	ko05168	Human Diseases; Infectious disease: viral; Herpes simplex virus 1 infection	2.53069e-07	0	0	0
Level 3	ko04916	Organismal Systems; Endocrine system; Melanogenesis	8.36255e-08	1.38852e-07	0	7.7697e-08
Level 3	ko04540	Cellular Processes; Cellular community - eukaryotes; Gap junction	2.19258e-07	0	0	7.7697e-08
Level 3	ko05145	Human Diseases; Infectious disease: parasitic; Toxoplasmosis	2.18274e-07	0	0	0
Level 3	ko04810	Cellular Processes; Cell motility; Regulation of actin cytoskeleton	2.03394e-07	0	0	7.7697e-08
Level 3	ko04976	Organismal Systems; Digestive system; Bile secretion	1.23494e-07	0	1.01127e-07	6.8941e-08
Level 3	ko04520	Cellular Processes; Cellular community - eukaryotes; Adherens junction	0	6.41201e-08	1.29568e-07	8.62423e-08
Level 3	ko04350	Environmental Information Processing; Signal transduction; TGF-beta signaling pathway	1.9453e-07	0	0	0
Level 3	ko04110	Cellular Processes; Cell growth and death; Cell cycle	3.51865e-07	0	0	4.97614e-08
Level 3	ko04392	Environmental Information Processing; Signal transduction; Hippo signaling pathway - multiple species	1.77881e-07	0	0	0
Level 3	ko05161	Human Diseases; Infectious disease: viral; Hepatitis B	2.41954e-07	0	0	1.27458e-07
Level 3	ko04360	Organismal Systems; Development and regeneration; Axon guidance	1.6408e-07	0	0	0
Level 3	ko04062	Organismal Systems; Immune system; Chemokine signaling pathway	1.5863e-07	0	0	7.7697e-08
Level 3	ko04722	Organismal Systems; Nervous system; Neurotrophin signaling pathway	1.55459e-07	0	0	7.7697e-08
Level 3	ko04664	Organismal Systems; Immune system; Fc epsilon RI signaling pathway	1.55459e-07	0	0	7.7697e-08
Level 3	ko05223	Human Diseases; Cancer: specific types; Non-small cell lung cancer	1.55459e-07	0	0	7.7697e-08
Level 3	ko05213	Human Diseases; Cancer: specific types; Endometrial cancer	1.55459e-07	0	0	7.7697e-08
Level 3	ko04660	Organismal Systems; Immune system; T cell receptor signaling pathway	1.55459e-07	0	0	7.7697e-08
Level 3	ko04723	Organismal Systems; Nervous system; Retrograde endocannabinoid signaling	4.09877e-07	1.19311e-07	9.82185e-08	8.89286e-08
Level 3	ko04721	Organismal Systems; Nervous system; Synaptic vesicle cycle	8.39194e-08	1.12344e-07	6.12259e-08	1.1339e-08
Level 3	ko04624	Organismal Systems; Immune system; Toll and Imd signaling pathway	1.19269e-07	0	0	0
Level 3	ko00254	Metabolism; Biosynthesis of other secondary metabolites; Aflatoxin biosynthesis	1.13856e-07	0	0	0
Level 3	ko04623	Organismal Systems; Immune system; Cytosolic DNA-sensing pathway	1.02885e-07	0	0	0
Level 3	ko04020	Environmental Information Processing; Signal transduction; Calcium signaling pathway	1.0276e-07	0	0	0
Level 3	ko04666	Organismal Systems; Immune system; Fc gamma R-mediated phagocytosis	1.0276e-07	0	0	7.7697e-08
Level 3	ko04370	Environmental Information Processing; Signal transduction; VEGF signaling pathway	1.0276e-07	0	0	7.7697e-08
Level 3	ko04130	Genetic Information Processing; Folding, sorting and degradation; SNARE interactions in vesicular transport	9.92748e-08	0	0	0
Level 3	ko03240	Genetic Information Processing; Information processing in viruses; Viral replication	9.78447e-08	0	0	0
Level 3	ko04380	Organismal Systems; Development and regeneration; Osteoclast differentiation	0	0	0	7.7697e-08
Level 3	ko04720	Organismal Systems; Nervous system; Long-term potentiation	0	0	0	7.7697e-08
Level 3	ko04668	Environmental Information Processing; Signal transduction; TNF signaling pathway	6.51045e-08	0	0	7.7697e-08
Level 3	ko04929	Organismal Systems; Endocrine system; GnRH secretion	0	0	0	7.7697e-08
Level 3	ko04014	Environmental Information Processing; Signal transduction; Ras signaling pathway	7.50044e-08	0	0	7.7697e-08
Level 3	ko04650	Organismal Systems; Immune system; Natural killer cell mediated cytotoxicity	7.50044e-08	0	0	7.7697e-08
Level 3	ko04270	Organismal Systems; Circulatory system; Vascular smooth muscle contraction	0	0	0	7.7697e-08
Level 3	ko04725	Organismal Systems; Nervous system; Cholinergic synapse	8.36255e-08	0	0	7.7697e-08
Level 3	ko04320	Organismal Systems; Development and regeneration; Dorso-ventral axis formation	7.50044e-08	0	0	7.7697e-08
Level 3	ko04015	Environmental Information Processing; Signal transduction; Rap1 signaling pathway	8.36255e-08	0	0	7.7697e-08
Level 3	ko05216	Human Diseases; Cancer: specific types; Thyroid cancer	4.15738e-08	0	0	7.7697e-08
Level 3	ko04550	Cellular Processes; Cellular community - eukaryotes; Signaling pathways regulating pluripotency of stem cells	0	0	0	7.7697e-08
Level 3	ko04921	Organismal Systems; Endocrine system; Oxytocin signaling pathway	1.68114e-07	0	0	1.00362e-07
Level 3	ko04662	Organismal Systems; Immune system; B cell receptor signaling pathway	7.50044e-08	0	0	7.7697e-08
Level 3	ko04022	Environmental Information Processing; Signal transduction; cGMP-PKG signaling pathway	8.36255e-08	0	0	7.7697e-08
Level 3	ko05218	Human Diseases; Cancer: specific types; Melanoma	0	0	0	7.7697e-08
Level 3	ko04620	Organismal Systems; Immune system; Toll-like receptor signaling pathway	0	0	0	7.7697e-08
Level 3	ko04928	Organismal Systems; Endocrine system; Parathyroid hormone synthesis, secretion and action	8.36255e-08	0	0	7.7697e-08
Level 3	ko04912	Organismal Systems; Endocrine system; GnRH signaling pathway	7.50044e-08	0	0	7.7697e-08
Level 3	ko05220	Human Diseases; Cancer: specific types; Chronic myeloid leukemia	7.50044e-08	0	0	7.7697e-08
Level 3	ko05169	Human Diseases; Infectious disease: viral; Epstein-Barr virus infection	8.60997e-08	0	0	0
Level 3	ko04971	Organismal Systems; Digestive system; Gastric acid secretion	8.36255e-08	0	0	0
Level 3	ko04670	Organismal Systems; Immune system; Leukocyte transendothelial migration	8.36255e-08	0	0	0
Level 3	ko05032	Human Diseases; Substance dependence; Morphine addiction	8.36255e-08	0	0	0
Level 3	ko04923	Organismal Systems; Endocrine system; Regulation of lipolysis in adipocytes	8.36255e-08	0	0	0
Level 3	ko04713	Organismal Systems; Environmental adaptation; Circadian entrainment	8.36255e-08	0	0	0
Level 3	ko04924	Organismal Systems; Endocrine system; Renin secretion	8.36255e-08	0	0	0
Level 3	ko04960	Organismal Systems; Excretory system; Aldosterone-regulated sodium reabsorption	8.04549e-08	0	0	0
Level 3	ko03460	Genetic Information Processing; Replication and repair; Fanconi anemia pathway	1.51884e-07	0	0	5.48839e-08
Level 3	ko00563	Metabolism; Glycan biosynthesis and metabolism; Glycosylphosphatidylinositol (GPI)-anchor biosynthesis	7.7812e-08	0	0	0
Level 3	ko05162	Human Diseases; Infectious disease: viral; Measles	5.41931e-08	0	0	0
Level 3	ko05140	Human Diseases; Infectious disease: parasitic; Leishmaniasis	4.88156e-08	0	0	0
Level 3	–	Others	0.610413	0.627946	0.607296	0.628399
