# Supplementary material for: Metagenomic and metabolomic profiling in primary aldosteronism with coexisting obstructive sleep apnea
Source: Front Endocrinol (Lausanne). 2026 Jul 20;17:1858100. doi: 10.3389/fendo.2026.1858100 (PMC13429393; doi:10.3389/fendo.2026.1858100)
Supplement: Supplementary Table 2 — Differential genera identified between G1 and G4 by LEfSe analysis. [file Table2.xlsx]

## Sheet: Sheet1
Table S4. KEGG pathway enrichment analysis of differential metabolites between G1 and G4 (negative ion mode)
Comparison	KEGG pathway	Map ID	Hits	Background	p value
G1 vs G4	Lysosome	map04142	2	2	0.00471976
G1 vs G4	Starch and sucrose metabolism	map00500	2	3	0.0135693
G1 vs G4	Fructose and mannose metabolism	map00051	1	1	0.0707965
G1 vs G4	Endocrine resistance	map01522	1	1	0.0707965
G1 vs G4	NOD-like receptor signaling pathway	map04621	1	1	0.0707965
G1 vs G4	Prostate cancer	map05215	1	1	0.0707965
G1 vs G4	Breast cancer	map05224	1	1	0.0707965
G1 vs G4	Thiamine metabolism	map00730	1	2	0.136873
G1 vs G4	Calcium signaling pathway	map04020	1	2	0.136873
G1 vs G4	HIF-1 signaling pathway	map04066	1	2	0.136873
G1 vs G4	Necroptosis	map04217	1	2	0.136873
G1 vs G4	Estrogen signaling pathway	map04915	1	2	0.136873
G1 vs G4	Endocrine and other factor-regulated calcium reabsorption	map04961	1	2	0.136873
G1 vs G4	Pathways in cancer	map05200	1	2	0.136873
G1 vs G4	Purine metabolism	map00230	3	21	0.175277
G1 vs G4	Oxidative phosphorylation	map00190	1	3	0.198525
G1 vs G4	Vitamin B6 metabolism	map00750	1	3	0.198525
G1 vs G4	Synaptic vesicle cycle	map04721	1	3	0.198525
G1 vs G4	Retrograde endocannabinoid signaling	map04723	1	3	0.198525
G1 vs G4	Glycerophospholipid metabolism	map00564	1	4	0.25603
G1 vs G4	Vascular smooth muscle contraction	map04270	1	4	0.25603
G1 vs G4	Platelet activation	map04611	1	4	0.25603
G1 vs G4	Inflammatory mediator regulation of TRP channels	map04750	1	4	0.25603
G1 vs G4	Prolactin signaling pathway	map04917	1	4	0.25603
G1 vs G4	Choline metabolism in cancer	map05231	1	4	0.25603
G1 vs G4	Metabolic pathways	map01100	13	150	0.301915
G1 vs G4	Arginine biosynthesis	map00220	1	5	0.309649
G1 vs G4	Caffeine metabolism	map00232	1	6	0.35963
G1 vs G4	Ovarian steroidogenesis	map04913	1	6	0.35963
G1 vs G4	Steroid hormone biosynthesis	map00140	1	7	0.406202
G1 vs G4	Amino sugar and nucleotide sugar metabolism	map00520	1	7	0.406202
G1 vs G4	Taste transduction	map04742	1	8	0.449584
G1 vs G4	Vitamin digestion and absorption	map04977	1	8	0.449584
G1 vs G4	Pentose phosphate pathway	map00030	1	9	0.489982
G1 vs G4	Arachidonic acid metabolism	map00590	1	9	0.489982
G1 vs G4	Biosynthesis of unsaturated fatty acids	map01040	1	10	0.527587
G1 vs G4	Antifolate resistance	map01523	1	10	0.527587
G1 vs G4	Neuroactive ligand-receptor interaction	map04080	1	10	0.527587
G1 vs G4	Pyrimidine metabolism	map00240	1	14	1
G1 vs G4	Phenylalanine metabolism	map00360	1	14	1
G1 vs G4	Carbon metabolism	map01200	1	13	1
G1 vs G4	ABC transporters	map02010	1	14	1
