# Supplementary material for: Metagenomic and metabolomic profiling in primary aldosteronism with coexisting obstructive sleep apnea
Source: Front Endocrinol (Lausanne). 2026 Jul 20;17:1858100. doi: 10.3389/fendo.2026.1858100 (PMC13429393; doi:10.3389/fendo.2026.1858100)
Supplement: Supplementary Table 3 — KEGG functional profiles of gut microbiota at levels 1, 2, and 3. Relative abundances of KEGG pathways were calculated based on annotated unigenes and normalized within each group (sum = 1). At each KEGG level, only the top pathways are shown, and the remaining pathways are grouped as “Others”. G1–G4 represent primary aldosteronism patients without OSA (G1) and with mild (G2), moderate (G3), and severe OSA (G4), respectively. [file Table3.xlsx]

## Sheet: Sheet1
Table S5. Abundance of antibiotic resistance genes (ARGs) across the four groups.
ARGs were annotated using the Comprehensive Antibiotic Resistance Database (CARD). Values represent the relative abundance of antibiotic resistance ontology (ARO) entries in each group (G1–G4).
ARO name	G1	G2	G3	G4
nimJ	0.000121487	0.000132752	6.10228e-05	6.60607e-05
tet(O)	0.000112782	0.000140547	0.000123364	0.000225628
ErmB	0.00013485	0.000151833	0.000121976	0.000104531
vanY_gene_in_vanB_cluster	0.000137633	0.000125642	0.000135384	0.000205572
vanT_gene_in_vanG_cluster	0.000206961	0.000209442	0.00020097	0.00021969
tet(W)	3.52657e-05	3.08705e-05	4.97027e-05	2.19524e-05
Escherichia_coli_EF-Tu_mutants_conferring_resistance_to_Pulvomycin	2.30331e-05	1.58396e-05	2.87307e-05	7.01651e-06
vanY_gene_in_vanG_cluster	5.85244e-05	1.93365e-05	2.10122e-05	5.53488e-05
ErmX	1.04609e-05	3.66787e-05	1.03259e-05	1.98938e-06
vanW_gene_in_vanI_cluster	9.42088e-05	0.000123338	0.000136569	0.000141798
vanXY_gene_in_vanC_cluster	0	5.55189e-08	2.25869e-05	0
vanR_gene_in_vanC_cluster	0	2.09567e-08	2.25226e-05	0
FosH	0	5.16015e-08	2.15351e-05	0
vanT_gene_in_vanC_cluster	0	8.67121e-08	2.15087e-05	9.12241e-07
vanC	1.69144e-08	4.53205e-08	2.06216e-05	0
tet(W/N/W)	1.61247e-05	2.11306e-05	3.30246e-05	1.7281e-05
vanY_gene_in_vanM_cluster	5.48842e-05	4.91736e-05	3.03921e-05	6.41407e-05
tet(40)	6.02634e-05	6.94985e-05	5.36673e-05	5.82444e-05
lnuD	0	0	1.71752e-05	0
tet(S)	1.27323e-06	5.51222e-07	1.63217e-05	1.03536e-08
AAC(3)-IIc	2.63694e-05	2.01333e-05	0	3.92452e-08
tet(T)	7.43846e-05	7.4236e-05	7.753e-05	9.99822e-05
cpxA	1.37779e-05	9.83543e-06	1.72169e-05	2.76893e-06
emrR	1.1064e-05	8.22228e-06	1.62751e-05	2.582e-06
mdtP	1.33304e-05	9.38219e-06	1.63197e-05	2.28268e-06
mdtN	1.36213e-05	9.32683e-06	1.6418e-05	2.22297e-06
Escherichia_coli_soxR_with_mutation_conferring_antibiotic_resistance	1.25342e-05	9.19253e-06	1.61078e-05	2.13428e-06
Escherichia_coli_soxS_with_mutation_conferring_antibiotic_resistance	1.32702e-05	9.85443e-06	1.63286e-05	2.7326e-06
Bifidobacterium_adolescentis_rpoB_mutants_conferring_resistance_to_rifampicin	4.07005e-05	2.27178e-05	1.48615e-05	3.3927e-06
Haemophilus_influenzae_PBP3_conferring_resistance_to_beta-lactam_antibiotics	1.13506e-05	8.28867e-06	1.57033e-05	2.97286e-06
vanG	4.34975e-05	5.07599e-05	3.88942e-05	4.6074e-05
bacA	1.27669e-05	9.19412e-06	1.52644e-05	2.18437e-06
sul1	2.72424e-05	1.62847e-05	1.07706e-07	1.43714e-06
mdtO	1.22685e-05	8.72449e-06	1.47548e-05	2.16733e-06
aadA5	2.76863e-05	1.55802e-05	3.24576e-08	1.27568e-06
baeS	1.01038e-05	7.34051e-06	1.41205e-05	1.73973e-06
tet(32)	5.58789e-05	4.5953e-05	3.8592e-05	2.90962e-05
kdpE	1.10498e-05	7.43588e-06	1.40684e-05	3.62066e-06
mphA	2.84065e-05	1.55895e-05	6.48191e-08	1.28818e-06
emrA	1.14906e-05	7.4599e-06	1.36537e-05	3.15381e-06
mdtM	1.07882e-05	7.40496e-06	1.34741e-05	1.75523e-06
CRP	1.26118e-05	8.31297e-06	1.43271e-05	2.50909e-06
Mrx	2.50522e-05	1.52598e-05	6.87557e-08	1.1562e-06
Escherichia_coli_acrA	1.04751e-05	7.21413e-06	1.35433e-05	3.04214e-06
mdtE	1.19939e-05	8.67794e-06	1.39694e-05	2.11026e-06
mdtA	9.61197e-06	7.03003e-06	1.36953e-05	1.65044e-06
Klebsiella_pneumoniae_KpnF	8.21029e-06	6.14337e-06	1.33031e-05	1.10932e-06
emrB	1.07977e-05	7.52767e-06	1.35453e-05	1.8737e-06
mdtB	9.30143e-06	6.79636e-06	1.34388e-05	2.89443e-06
eptA	1.09061e-05	7.8181e-06	1.33256e-05	2.46279e-06
Escherichia_coli_mdfA	9.34723e-06	6.65106e-06	1.30515e-05	2.78076e-06
qacEdelta1	2.35486e-05	1.46378e-05	8.3207e-08	1.58747e-06
mdtC	8.93408e-06	6.45616e-06	1.2956e-05	2.84772e-06
AcrE	1.15028e-05	8.35625e-06	1.33337e-05	1.75901e-06
leuO	9.93921e-06	7.0077e-06	1.28987e-05	3.40268e-06
dfrF	2.5233e-05	3.838e-05	4.04241e-05	3.11875e-05
gadW	1.00028e-05	7.9709e-06	1.33638e-05	2.49499e-06
acrD	9.96166e-06	6.59703e-06	1.28238e-05	2.96034e-06
PmrF	9.08462e-06	6.33296e-06	1.28992e-05	3.14423e-06
msbA	8.81468e-06	6.28494e-06	1.27409e-05	1.57717e-06
acrB	9.55807e-06	6.70613e-06	1.27088e-05	2.89682e-06
Escherichia_coli_PtsI_with_mutation_conferring_resistance_to_fosfomycin	9.02099e-06	6.29224e-06	1.25845e-05	2.51878e-06
TEM-1	2.28552e-05	1.31937e-05	1.78046e-06	2.23818e-06
mdtF	1.06587e-05	7.34696e-06	1.24543e-05	1.91586e-06
Klebsiella_pneumoniae_KpnE	8.2172e-06	6.03045e-06	1.2335e-05	2.7776e-06
H-NS	8.2233e-06	6.68033e-06	1.22661e-05	1.65691e-06
Escherichia_coli_AcrAB-TolC_with_MarR_mutations_conferring_resistance_to_ciprofloxacin_and_tetracycline	7.38161e-06	5.75383e-06	1.24348e-05	2.88045e-06
TolC	9.77443e-06	7.74406e-06	1.224e-05	1.77274e-06
AcrS	9.60805e-06	6.84879e-06	1.21046e-05	2.17848e-06
vanH_gene_in_vanB_cluster	5.0099e-05	6.34521e-05	4.73306e-05	4.30354e-05
Escherichia_coli_AcrAB-TolC_with_AcrR_mutation_conferring_resistance_to_ciprofloxacin,_tetracycline,_and_ceftazidime	8.71364e-06	6.0374e-06	1.22044e-05	3.54128e-06
mdtG	8.26525e-06	6.29163e-06	1.17135e-05	1.29104e-06
YojI	9.03947e-06	6.57565e-06	1.2119e-05	1.51927e-06
AcrF	9.80124e-06	6.97123e-06	1.19069e-05	1.60554e-06
Escherichia_coli_GlpT_with_mutation_conferring_resistance_to_fosfomycin	9.2581e-06	5.5919e-06	1.17231e-05	1.91368e-06
marA	8.25944e-06	5.57813e-06	1.18239e-05	2.63136e-06
mdtH	9.11469e-06	5.91231e-06	1.14886e-05	1.49787e-06
ugd	3.26172e-06	1.70858e-06	1.10021e-05	2.24118e-06
Erm(52)	4.23938e-06	1.23465e-05	1.53324e-06	8.05886e-07
tet(M)	1.74659e-05	2.35616e-05	2.06353e-05	3.59945e-05
emrY	7.60741e-06	4.94596e-06	1.06968e-05	1.62281e-06
EC-14	4.998e-06	4.18222e-06	1.09277e-05	9.81227e-07
evgA	6.89641e-06	5.63085e-06	1.07227e-05	1.6129e-06
dfrA17	1.81273e-05	1.07048e-05	1.57057e-08	1.50428e-06
vanH_gene_in_vanO_cluster	1.73777e-05	2.17109e-05	1.62273e-05	3.3087e-05
baeR	6.35543e-06	4.77385e-06	9.81536e-06	9.83647e-07
AAC(6')-Ie-APH(2'')-Ia_bifunctional_protein	2.32727e-05	4.12041e-05	3.20355e-05	4.97305e-05
emrK	7.35989e-06	5.08887e-06	9.72819e-06	1.50428e-06
vanY_gene_in_vanF_cluster	2.82567e-05	2.08937e-05	3.52334e-05	2.3566e-05
tet(A)	1.99407e-05	7.95225e-06	1.59383e-06	9.2153e-07
lnuC	1.06753e-05	8.73062e-06	6.60216e-06	1.21013e-05
catP	1.51373e-07	4.54165e-07	1.35778e-06	1.07341e-05
tet(Q)	2.49403e-05	1.78992e-05	1.1775e-05	1.58818e-05
vanU_gene_in_vanG_cluster	2.22243e-05	1.31301e-05	1.67286e-05	2.13991e-05
Escherichia_coli_emrE	4.35202e-06	1.37092e-06	6.45292e-06	1.26316e-06
rsmA	5.37685e-06	4.49811e-06	7.5603e-06	1.07793e-06
APH(2'')-If	4.81419e-06	2.02583e-05	6.82935e-06	9.2575e-07
evgS	5.82344e-06	3.97429e-06	7.30014e-06	1.13613e-06
tet(B)	6.86329e-09	5.08201e-07	6.05159e-06	3.30799e-08
tetR	2.69252e-08	6.0985e-07	6.02681e-06	0
tet(36)	1.73061e-05	2.27544e-05	1.87043e-05	1.7226e-05
vanW_gene_in_vanG_cluster	1.08392e-05	2.28617e-06	5.27292e-06	1.34181e-05
gadX	1.05939e-05	6.21499e-06	6.80886e-06	1.39166e-06
dfrG	0	5.87105e-08	4.15521e-06	0
EC-5	6.79682e-06	4.04019e-06	4.24606e-06	1.01521e-06
nimA	2.98293e-07	8.79509e-07	6.00817e-06	7.29359e-07
sul2	7.47864e-06	5.93613e-07	1.67177e-07	6.847e-07
tet(45)	3.02113e-06	1.90697e-06	6.23663e-06	1.09596e-06
efrA	2.06863e-08	3.01435e-06	3.44829e-06	4.46569e-07
vanT_gene_in_vanE_cluster	1.06376e-05	7.34924e-06	1.0926e-07	9.24229e-06
lsaA	0	1.01438e-08	3.32054e-06	1.38903e-08
dfrE	0	0	3.13544e-06	0
APH(6)-Id	6.39056e-06	5.79335e-07	1.94482e-07	8.45811e-07
APH(3'')-Ib	6.20678e-06	5.54655e-07	2.22344e-07	3.31219e-07
msrC	3.61276e-08	3.46301e-06	2.91496e-08	6.08559e-07
nimG	5.91128e-06	7.511e-06	7.05229e-06	1.34862e-05
mefH	1.41518e-07	1.69108e-06	3.08431e-06	1.50785e-07
emeA	0	0	2.61948e-06	5.84917e-09
qacG	1.23092e-06	2.10933e-06	1.4623e-06	5.17464e-06
APH(3')-IIIa	6.1289e-06	8.213e-07	3.90668e-06	3.88466e-06
eatAv	2.37005e-08	2.85387e-06	1.14737e-07	4.42715e-07
AAC(6')-Ii	0	2.71242e-06	1.49205e-07	4.92385e-07
vanH_gene_in_vanF_cluster	1.25317e-06	2.90155e-06	4.85481e-06	4.29433e-06
vanY_gene_in_vanA_cluster	4.93889e-06	5.80019e-06	6.81828e-06	1.18714e-05
cfrE	5.8482e-08	9.70057e-08	3.08547e-06	4.75136e-08
ErmT	3.1284e-07	3.22434e-06	1.42786e-06	1.67171e-06
tet(44)	7.79665e-08	2.41716e-08	2.07398e-06	1.19916e-06
poxtA	5.36536e-07	9.50058e-07	2.90132e-06	3.15535e-06
tetA(46)	3.54753e-06	3.79129e-07	3.52184e-07	1.45279e-06
ErmF	3.66135e-07	5.60709e-07	2.09876e-07	2.87114e-06
adeF	4.29213e-06	1.58925e-06	1.70238e-06	1.3711e-06
ErmQ	3.28644e-07	1.81192e-06	1.68272e-06	2.84693e-06
tetB(P)	4.89739e-07	1.04404e-06	2.16864e-06	1.38686e-06
SAT-4	7.94132e-07	4.00767e-07	8.59926e-07	3.78596e-06
qacL	0	0	1.09433e-06	0
aadA	5.50056e-08	1.47666e-08	1.11865e-06	3.66855e-08
ErmC	2.23341e-06	5.39737e-07	1.51472e-07	2.47535e-06
FosA6	1.18221e-07	1.62353e-07	1.32453e-06	0
sul3	3.82305e-07	1.93195e-08	9.91469e-07	9.16189e-07
QnrS1	1.62657e-07	4.66471e-08	1.12416e-06	8.71244e-07
FosB3	0	0	9.44364e-07	0
mef(B)	4.34412e-08	0	8.97529e-07	1.19049e-07
vanXY_gene_in_vanG_cluster	1.34807e-06	1.53765e-06	2.00537e-06	1.87954e-06
ANT(9)-Ia	0	6.46458e-09	8.80966e-07	0
sdiA	0	0	0	1.44285e-06
AAC(6')-Iy	2.03321e-08	0	0	1.42902e-06
Salmonella_enterica_gyrA_with_mutation_conferring_resistance_to_triclosan	9.54947e-08	5.32403e-08	2.84243e-07	1.41382e-06
ErmA	0	4.22806e-08	7.89213e-07	0
oqxA	8.95842e-08	6.10949e-08	9.30256e-07	0
fexA	1.82273e-07	5.42237e-08	7.51747e-07	0
LptD	9.85703e-08	5.01109e-08	8.74164e-07	2.95073e-09
optrA	1.81005e-08	5.50127e-08	7.49207e-07	1.01462e-08
ArnT	1.76854e-07	8.74253e-08	8.77818e-07	4.18554e-09
oqxB	2.06798e-07	4.47318e-08	8.6354e-07	2.19831e-09
eptB	1.8561e-07	8.77511e-08	8.67715e-07	0
SHV-1	2.06863e-08	4.13287e-08	8.26382e-07	0
MdtK	0	0	0	1.15035e-06
vanH_gene_in_vanD_cluster	7.30737e-08	6.89293e-07	1.56269e-06	5.44581e-07
Klebsiella_pneumoniae_KpnG	1.28674e-07	6.21532e-08	7.27214e-07	0
aadA2	1.12443e-08	8.0925e-07	5.44073e-09	0
PC1_beta-lactamase_(blaZ)	2.09452e-07	3.53316e-07	1.70212e-07	1.03055e-06
Klebsiella_pneumoniae_KpnH	1.14348e-07	2.35845e-08	6.853e-07	1.33323e-08
Klebsiella_pneumoniae_OmpK37	3.08414e-08	1.31091e-08	7.11248e-07	6.00109e-09
vanH_gene_in_vanP_cluster	5.86873e-08	5.24572e-09	1.05091e-07	9.98664e-07
AAC(6')-Im	4.08716e-08	7.74551e-07	6.02244e-07	1.83615e-07
Bifidobacterium_bifidum_ileS_conferring_resistance_to_mupirocin	4.50879e-08	1.42594e-08	5.36926e-07	0
OmpA	9.65408e-08	6.21667e-08	6.69639e-07	2.45852e-08
patA	7.01543e-07	7.9316e-07	8.68394e-07	1.25711e-06
qacJ	0	0	9.21729e-07	0
catI	1.15402e-08	6.08433e-07	5.71468e-09	0
dfrA12	1.68688e-08	6.06862e-07	1.65656e-08	1.32347e-08
lsaD	8.64317e-07	5.65621e-07	2.65982e-09	0
vanTr_gene_in_vanL_cluster	4.30804e-08	8.85048e-09	3.30282e-08	6.874e-07
LnuP	1.48936e-06	7.52305e-07	4.38773e-07	6.0005e-07
vanS_gene_in_vanC_cluster	0	4.88219e-09	3.96982e-07	0
vanR_gene_in_vanG_cluster	8.16381e-07	8.25491e-07	3.71929e-07	2.10054e-06
Mef(En2)	5.63273e-08	1.2924e-07	1.33887e-07	7.14412e-07
norC	1.05988e-06	3.83569e-07	1.50925e-07	6.62205e-07
Mycobacterium_tuberculosis_rpsL_mutations_conferring_resistance_to_Streptomycin	6.41192e-07	0	0	0
patB	6.64806e-07	6.85563e-07	6.80474e-07	6.43946e-07
OXA-347	0	5.16494e-08	5.79463e-08	5.32758e-07
CTX-M-14	0	5.6442e-07	5.48195e-08	2.36979e-08
aad(6)	1.8732e-07	1.85834e-07	5.9557e-07	8.74643e-07
cfr(B)	4.29736e-08	0	2.78918e-07	6.6012e-09
QnrS2	4.8797e-07	0	7.03056e-09	0
vanW_gene_in_vanB_cluster	9.13286e-07	1.47508e-07	5.09921e-07	9.49904e-07
vanY_gene_in_vanD_cluster	7.73574e-09	2.27753e-08	2.47846e-07	1.82854e-08
vanR_gene_in_vanD_cluster	0	2.1221e-08	2.16441e-07	0
vanX_gene_in_vanD_cluster	0	0	2.72411e-07	0
Clostridium_perfringens_mprF	5.20786e-09	6.83647e-08	2.70122e-09	2.79683e-07
sepA	3.9179e-07	1.72585e-07	4.81463e-08	9.49191e-08
FosXCC	6.36415e-08	3.82606e-08	3.33896e-08	2.63965e-07
EC-18	2.31555e-08	9.41497e-09	1.74499e-07	1.77216e-08
QnrD1	0	1.54807e-08	1.50439e-07	0
arlR	4.41939e-07	1.58906e-07	6.78188e-08	1.52926e-07
sdrM	3.01524e-07	1.77609e-07	3.77581e-08	2.36391e-07
mdeA	8.61065e-08	2.05952e-07	3.30004e-08	0
Staphylococcus_aureus_FosB	0	1.52023e-07	2.12423e-08	2.40365e-07
mgrA	3.51723e-07	1.83131e-07	2.84708e-08	3.04145e-07
Staphylococcus_aureus_norA	2.19916e-07	1.08696e-07	4.71507e-08	2.36434e-07
tet(X)	2.65578e-07	1.27216e-08	1.92409e-08	1.97806e-07
vanH_gene_in_vanM_cluster	6.76527e-08	1.6524e-07	1.46271e-08	4.48028e-08
lnuA	2.58995e-07	1.7603e-07	9.6448e-09	9.02039e-08
vanD	0	5.01699e-09	1.27902e-07	0
mepR	3.06736e-07	8.06189e-08	7.70131e-08	2.07083e-07
CfxA3	1.02927e-07	2.12157e-07	1.50838e-07	3.52059e-07
FosA2	2.65081e-07	0	0	0
kdpD	3.19719e-07	8.92178e-08	4.13331e-08	2.43743e-07
arlS	3.02228e-07	1.01901e-07	3.6864e-08	2.3844e-07
mepA	3.79803e-07	1.31877e-07	2.43272e-08	2.2836e-07
nimK	0	0	8.45443e-08	1.88458e-07
tet(38)	3.34097e-07	1.16614e-07	2.78908e-08	2.57302e-07
Staphylococcus_aureus_LmrS	2.888e-07	7.17881e-08	5.55877e-08	1.3373e-07
ACT-8	2.054e-07	4.99188e-09	4.12539e-09	0
nimI	3.16409e-08	1.01242e-08	1.73977e-08	1.43585e-07
ErmG	1.63242e-07	3.76238e-08	1.36289e-07	7.99482e-08
nimE	1.75014e-08	1.07865e-08	6.5065e-08	0
ramA	1.16209e-07	1.3498e-08	4.59864e-08	0
CfxA6	2.20852e-07	4.63732e-08	1.88232e-08	5.07548e-08
NonARO	0.997634	0.997803	0.997609	0.998091
